# Supplementary material for: Simultaneous Analysis of the p16 Gene and Protein in Canine Lymphoma Cells and Their Correlation with pRb Phosphorylation
Source: Vet Sci. 2022 Jul 29;9(8):393. doi: 10.3390/vetsci9080393 (PMC9416461; doi:10.3390/vetsci9080393)
Supplement: Supplementary file 1 [file vetsci-09-00393-s001.zip]

Archive with 1 entries (1 files):
- vetsci-1826278-supplementary.pdf
